# Supplementary material for: Impact of Dripper Type and Irrigation Water Salinity on Soil Bulk Density, Growth, and Yield of Maize Crop
Source: Plants (Basel). 2025 Feb 24;14(5):693. doi: 10.3390/plants14050693 (PMC11902005; doi:10.3390/plants14050693)
Supplement: Supplementary file 1 [file plants-14-00693-s001.zip]

Archive with 1 entries (1 files):
- plants-3465523-supplementary.pdf
